# Supplementary material for: Epidemiology of secondary infection after snakebites in center-west Brazil
Source: PLoS Negl Trop Dis. 2023 Mar 6;17(3):e0011167. doi: 10.1371/journal.pntd.0011167 (PMC10019779; doi:10.1371/journal.pntd.0011167)
Supplement: S1 Dataset — The dataset and metadata can be found here: https://osf.io/73y84/?view_only=9ae8da2a674544eb9da463c723ebbe35. (XLSX) [file pntd.0011167.s001.xlsx]

## Sheet: Planilha1
SEX	AGE	RACE	SCHOLARITY	RELATIONSHIP WITH WORK	AREA OF OCCURRENCE OF THE ACCIDENT	TIME OF STING/MEDICAL ATTENTION	AFFECTED BODY PART	SNAKE GENUS	CLASSIFICATION	UTI	LOCAL SINGNS	PAIN	OEDEMA	HIPEREMIA	FLICTENA	NECROSI	EQUIMOSIS	BLEEDING	PARESTHESIA	HEAT	PRUTITUS	CYANOSIS	NEUROPARALYTIC MANIFESTATION	VAGAL MANIFESTATION	MYOLITHIC MANIFESTATION	DATE MYOLITHIC MANIFESTATION	BLEEDING	RENAL INJURY	DISPNEIA	FEVER	HEADACHE	DIZZINESS	OTHERS	HEMODIALISIS	RECOVERY OF KIDNEY FUNCTION	MIOCARDITIS	IRpA/EAP	VM	SEPSIS	CHOCK	TEP	PERICARDIAL EFFUSION	CIVD	ICC	OSTEOMYELITE	ANTIVENOM S/N	WICH ANTIVENOM	AMPOULS SORO	MORE AMPOLS?
M	59	4	09	1	2	6	08	1	3		1	1	1												1																					sim	SAB	12 amp	não
M	12	4	03	2	2	1	09	1	2		1	1	1																																	sim	SAB	3 amp	sim
M	52	4	03	2	2	2	08	1	2		1	1	1																																	sim	SAB	3 amp	sim
M	58	4	03	2	2	3	09	1	2		1	1	1	1		1	1																													sim	SAB	6 amp	não
M	61	4	09	2	2	4	05	1	2		1	1	1																																	sim	SAB	8 amp	sim
F	61	3	01	2	2	2	09	1	1		1	1						1									1																			sim	SAB	3 amp	não
F	53	4	06	2	2	3	09	1	1		1	1	1											1																						sim	SAB	3 amp	não
F	45	4	01	2	3	1	05	1	1		1	1	1										1																							sim	SAB	3 amp	não
F	58	4	09	2	1	3	09	1	1		1	1									1			1																						Sim	SAB	3 amp	não
M	41	4	02	2	2	6	08	1	2		1	1	1	1	1																															Sim	SAB	9 amp	não
M	29	2	03	2	9	3	04	2	3		1	1	1				1	1	1				1		1		1	1																		sim	SAC	20 amp	nao
M	45	4	01	1	2	3	08	2	2		1	1											1									1	SUDORESE													sim	SAC	10 amp	não
M	34	4	03	2	1	6	05	2	2		1	1							1				1	1	1	1																				sim	SAC	10 amp	não
M	39	4	06	2	1	2	09	1	2		1	1	1				1			1	1		1	1	1			1			1															sim	SAB	6 amp	não
F	54	4	03	2	2	6	09	1	2		1	1	1		1		1																													sim	Ignorado	Ignorado	não
M	19	4	05	2	9	3	09	1	2		1	1	1																																	sim	SAB	6 amp	não
M	11	4	09	2	2	4	05	1	2		1	1	1			1	1							1																						sim	SAB	2 amp	sim
F	55	1	01	9	2	2	09	1	2		1	1	1							1																										sim	Ignorado	Ignorado	não
M	28	4	09	2	2	2	09	1	1		1	1	1					1							1																					sim	SAB	3 amp	não
M	52	3	01	2	2	5	08	1	2		1	1	1	1					1					1	1			1																		sim	SAB	6 amp	não
M	13	4	03	2	2	6	08	2	3	sim	1	1	1	1					1				1	1	1			1						SIM	sim											sim	SAB	20 amp	não
M	19	4	03	2	2	3	09	1	2		1	1	1		1																															sim	SAB	6 amp	não
M	25	4	09	1	2	2	04	1	2		1	1	1					1									1		1																	sim	SAB	8 amp	não
M	69	4	05	2	2	3	05	1	2		1	1	1										1	1	1																					sim	SAB	6 amp	não
M	38	4	01	2	2	4	09	1	3		1	1	1											1	1			1																		sim	SAB	8 amp	sim
M	61	4	09	2	2	4	04	1	1		1	1	1											1																						sim	SAB	4 amp	não
M	54	4	03	2	1	1	04	1	1		1	1	1					1					1																							sim	SAB	4 amp	não
M	36	4	09	2	9	3	10	1	1		1	1	1																																	sim	SAB	3 amp	sim
M	31	4	09	1	1	2	08	1	1		1	1							1				1																							sim	SAB	4 amp	não
M	12	2	03	2	2	2	09	1	2		1	1	1				1																													sim	SAB	6 amp	não
F	26	4	09	2	1	4	08	2	3	sim	1	1	1						1						1			1	1	1			anasarca	SIM	não	sim	sim	sim	sim	sim						sim	SAB	3 amp	sim
M	52	1	02	9	2	6	09	1	3		1	1	1	1	1													1		1																sim	SAB	4 amp	sim
M	48	4	06	9	2	4	03	1	3		1	1	1		1		1							1				1																		sim	SAB	12 amp	não
M	12	4	09	2	2	6	09	1	2		1	1	1																																	sim	SAB	8 amp	não
M	64	4	03	2	2	1	09	2	3	sim	1	1											1	1	1			1					DOR TORACICA	SIM	não		sim	sim					sim			sim	SAC	20 amp	não
M	39	1	03	2	2	3	04	2	1		1	1	1						1				1	1																						sim	SABC	5 amp	não
M	9	4	02	2	2	6	08	1	2		1	1	1					1																												sim	SAB	6 amp	não
M	7	4	01	2	2	6	09	2	2		1	1											1			1		1				1														sim	SAC	10 amp	não
F	70	4	8	2	2	5	09	1	3		1	1	1											1				1																		sim	SAB	2 amp	sim
M	38	4	04	2	1	3	02	1	3		1	1	1		1		1																													sim	SAB	8 amp	sim
M	51	4	09	2	2	2	08	1	1		1	1	1																																	sim	SAB	4 amp	não
M	27	4	09	2	2	4	02	1	3		1	1	1					1					1	1	1		1	1																		sim	SAB	12 amp	não
M	46	4	09	2	2	2	08	1	2		1	1	1															1																		sim	SAB	8 amp	sim
M	64	4	01	2	3	1	09	1	1		1	1	1				1							1				1						SIM	sim				sim							sim	SAB	4 amp	não
F	10	4	09	2	2	6	09	1	1		1	1	1																																	sim	SAB	3 amp	não
M	68	4	09	2	2	4	08	1	1		1	1																																		sim	SAB	4 amp	não
M	26	2	05	2	1	3	02	2	3		1	1	1						1				1	1	1																					sim	SAC	20 amp	não
M	54	4	00	1	2	5	05	1	2		1	1	1									1	1																							sim	SAB	06 amp	sim
M	46	4	05	2	1	2	09	1	2		1	1	1	1		1	1							1									Sudorese													sim	SAB	06 amp	não
F	53	4	09	2	2	2	10	1	2		1	1	1	1			1							1								1														sim	SAB	06 amp	não
F	54	4	01	2	2	2	10	1	1		1	1	1																																	sim	SAB	04 amp	não
F	3	1	10	2	2	3	08	1	3		1	1	1				1																													sim	SAB	12 amp	não
M	35	4	05	2	1	1	04	1	3		1	1	1	1									1	1																						sim	SAC	05 amp	sim
M	31	2	05	2	2	3	07	1	2		1	1	1																																	sim	SAB	04 amp	sim
M	68	4	03	2	2	6	05	1	2		1	1	1	1											1			1																		sim	SAB	03 amp	sim
M	22	4	05	2	2	3	09	1	2		1	1	1																																	sim	SAB	04 amp	não
M	33	4	03	2	2	2	04	2	2		1	1	1										1	1	1			1																		sim	SAC	10 amp	não
M	59	4	01	2	2	4	09	1	3		1	1	1				1							1	1		1																			sim	SAB	10 amp	sim
M	38	4	03	2	2	1	09	1	1		1	1	1											1				1																		sim	SAB	03 amp	não
F	32	4	09	2	2	4	09	2	1		1	1	1						1				1	1					1																	sim	SAC	04 amp	não
M	8	4	01	2	2	5	08	1	2		1	1	1				1	1							1			1																		sim	SAB	06 amp	não
F	11	4	09	2	1	1	09	1	2		1	1	1		1		1																													sim	SAB	06 amp	não
M	64	4	06	2	2	2	09	1	1		1	1	1										1	1						1																sim	SAB	03 amp	não
M	8	4	01	2	2	4	08	1	2		1	1	1				1		1				1	1				1																		sim	SAB	06 amp	não
F	54	4	01	2	2	4	04	1	1		1	1	1																																	sim	SAB	04 amp	não
M	58	1	06	2	2	2	09	1	3		1	1	1											1	1																					sim	SAB	12 amp	não
F	29	4	05	2	2	3	08	1	1		1	1	1										1	1							1															sim	SAB	3 amp	sim
M	5	4	10	2	2	3	10	1	1		1	1	1											1																						sim	SAB	4 amp	não
F	5	9	10	2	2	3	08	1	1		1	1	1				1																													sim	SAB	4 amp	não
M	53	4	01	1	2	5	08	1	2		1	1	1																	1			CONFUSAO MENTAL													sim	SAB	4 amp	sim
M	45	4	06	2	1	1	05	1	1		1	1	1										1	1									ASTENIA													sim	SAB	3 amp	não
M	74	4	00	2	2	6	08	2	3		2												1					1						SIM	não											sim	SAC	10 amp	sim
M	35	4	01	2	9	5	04	2	3	sim	1	1	1										1		1																					sim	SAC	10 amp	sim
F	28	3	08	2	1	5	09	1	2		1	1	1															1																		sim	SAB	8 amp	não
M	50	4	05	2	2	5	08	1	1		1	1	1															1																		sim	SAB	4 amp	não
M	60	4	09	2	1	2	09	1	3		1	1	1				1																													sim	SAC	6 amp	sim
M	20	4	01	2	2	3	08	2	3		1								1				1	1	1																					sim	SAC	20 amp	não
M	35	9	09	2	1	1	02	2	2		1	1											1																							sim	SAC	10 amp	não
M	8	4	01	2	2	6	04	1	1		1	1	1																																	sim	SAB	3 amp	não
M	14	4	09	2	1	2	04	1	1		1	1							1									1																		sim	SAB	3 amp	não
M	38	4	09	2	9	3	08	2	1		1	1	1						1																											sim	SAC	5 amp	não
M	6	2	10	2	1	1	08	2	1		1	1																																		sim	SAC	5 amp	não
M	14	4	09	2	2	2	08	1	1		1	1	1																																	sim	SAB	3 amp	não
M	41	4	09	9	9	3	08	1	1		1	1	1	1																																sim	SAB	3 amp	não
M	28	4	02	9	9	6	04	1	3		1	1	1		1													1																		sim	SAB	8 amp	sim
M	47	4	09	2	1	3	09	1	2		1	1															1																			sim	SAB	8 amp	não
M	80	2	00	2	9	6	04	1	2		1	1	1																																	sim	SAC	8 amp	sim
M	55	4	09	9	2	3	08	2	2		1	1	1										1																							sim	SAC	10 amp	não
M	32	4	09	2	1	3	04	1	3		1	1	1				1							1																						sim	SAB	12 amp	não
M	31	4	09	2	2	2	08	1	2		1	1	1				1																													sim	SAB	01 amp	sim
M	5	9	10	2	2	6	08	1	3		1	1	1	1											1		1																			sim	SABC	5 amp	sim
M	20	4	04	9	2	3	09	1	1		1	1	1						1				1	1									SUDORESE													sim	SAB	3 amp	não
M	37	4	09	2	2	6	08	1	2		1	1	1		1	1											1																			sim	SAB	6 amp	não
M	12	4	09	2	9	4	09	1	1		1	1	1			1														1																sim	SAB	3 amp	não
M	45	4	05	2	2	4	09	1	2		1		1	1																																sim	SAB	6 amp	não
M	49	4	02	2	2	4	08	1	2		1	1	1																																	sim	SAB	6 amp	não
F	50	4	09	1	2	3	08	1	3		1	1	1		1		1																													sim	SAB	12 amp	não
F	27	4	09	2	2	2	09	1	2		1	1	1				1						1	1																						sim	SAB	6 amp	sim
M	12	4	09	9	2	6	09	1	1		1	1	1				1							1			1	1																		sim	SAB	3 amp	sim
M	34	4	03	1	2	1	08	2	2		1	1	1										1		1																					sim	SAC	10 amp	não
M	35	4	01	1	2	1	09	1	2		1	1	1	1	1		1																													sim	SAB	10 amp	sim
F	65	4	03	2	2	4	09	1	1		1	1	1				1						1																							sim	SAB	4 amp	não
M	35	2	09	1	2	5	09	1	3		1	1	1	1	1	1	1																													sim	SAB	8 amp	sim
M	56	4	03	1	2	5	05	1	2		1	1	1		1																															sim	SAB	6 amp	não
M	60	4	00	2	2	5	05	1	2		1	1	1	1			1																													sim	SAB	6 amp	não
F	64	4	01	2	2	4	09	1	1		1	1	1																																	sim	SAB	3 amp	não
F	21	4	06	1	2	6	09	1	1		1	1	1															1											sim						sim	sim	SAB	3 amp	não
M	7	1	01	2	2	6	09	2	2		1	1											1					1																		sim	SAC	4 amp	sim
F	38	4	09	2	9	6	09	1	1		1	1	1																																	sim	SAB	6 amp	não
M	45	4	06	2	2	2	08	1	3	sim	1	1	1			1	1											1		1							sim		sim		sim				sim	sim	SAB	3 amp	sim
M	1	4	10	2	1	3	05	1	3		1	1	1		1		1	1																												sim	SAB	12 amp	sim
M	6	4	10	2	1	3	09	2	1		1	1	1				1																													sim	SAC	5 amp	não
M	38	4	09	2	2	4	09	1	2		1	1	1		1		1			1	1						1																			sim	SAB	4 amp	não
F	59	4	03	9	2	3	04	1	2		1	1	1	1																																sim	SAB	8 amp	não
M	48	4	03	9	2	6	04	1	3		1	1	1	1	1													1																		sim	SAB	12 amp	não
M	19	4	09	1	9	6	09	2	3		1		1										1			1							VERTIGEM													sim	SAC	20 amp	não
M	32	4	03	2	2	3	05	1	2		1	1	1										1	1						1			SONOLENCIA, VERTIGEM													sim	SAB	4 amp	não
M	15	4	06	2	2	2	09	1	1		1	1	1						1																											sim	SAB	3 amp	não
F	53	4	07	2	2	6	09	1	1		1	1	1		1									1						1											sim					sim	SAB	12 amp	não
F	27	4	08	9	1	1	09	1	1		1	1	1																																	sim	SAB	3 amp	não
M	34	4	03	1	2	2	09	1	2		1	1	1											1																1						sim	SAB	6 amp	não
F	29	4	03	2	2	4	09	1	2		1	1	1				1						1	1	1								SUDORESE E SINCOPE													sim	SAB	6 amp	não
M	38	4	09	2	1	3	10	1	2		1	1	1	1			1					1																								sim	SAB	6 amp	não
M	56	4	09	9	2	5	09	1	3		1	1	1				1									1	1																			sim	SAB	12 amp	não
F	15	4	09	2	2	2	09	1	1		1	1	1																																	sim	SAB	3 amp	não
M	42	4	09	2	2	4	08	2	1		1	1							1																											sim	SAC	10 amp	não
F	22	4	09	2	1	6	08	1	3		1	1	1																																	sim	SAB	12 amp	não
F	30	4	09	2	2	4	09	2	3		1	1							1				1		1			1					SONOLENCIA													sim	SAC	12 amp	sim
M	23	4	03	2	2	2	08	1	1		1	1	1	1									1	1	1			1																		sim	SAB	4 amp	não
M	78	1	01	9	2	4	08	1	1		1	1	1	1													1																			sim	SAB	6 amp	não
F	35	4	09	2	1	1	04	2	1		1	1	1	1																																sim	SAC	5 amp	não
M	22	4	4	2	3	1	07	1	2		1	1	1																																	sim	SAC	6 amp	não
F	39	4	01	2	2	3	04	1	2		1	1	1		1		1							1																						sim	Ignorado	Ignorado	sim
F	40	4	06	2	2	3	08	1	3		1	1	1										1	1	1		1	1					Perda de consciencia													sim	SAB	10 amp	não
M	26	4	08	2	2	6	08	1	1		1	1	1	1																																sim	SAB	4 amp	não
M	63	4	02	9	2	2	08	2	1		1	1																																		sim	SAB	5 amp	sim
M	34	1	03	2	2	2	09	1	3		1	1	1	1										1																						sim	SAB	10 amp	não
M	26	4	06	2	2	2	08	1	1		1	1	1											1																						sim	SAB	3 amp	não
M	46	4	09	2	2	2	09	1	1		1	1	1																																	sim	SAB	3 amp	não
M	47	4	01	2	2	3	08	1	2		1	1	1	1					1																											sim	SAB	6 amp	não
M	39	4	09	1	2	3	09	1	2		1	1	1																																	sim	SAB	05 amp	sim
M	58	4	01	1	2	5	09	1	3		1	1	1							1																										sim	SAB	12 amp	não
F	67	1	00	2	2	4	09	1	2		1	1	1											1							1															sim	SAB	6 amp	não
M	39	4	04	2	1	3	09	1	2		1	1	1				1	1																												sim	SAB	6 amp	não
M	23	4	03	1	2	4	08	2	3		1	1											1	1	1			1																		sim	SAC	14 amp	sim
M	21	4	06	2	1	4	09	1	2		1	1	1																																	sim	SAB	06 amp	não
M	30	4	09	2	2	3	04	1	1		1	1	1						1																											sim	SAB	04 amp	não
M	37	4	01	1	2	6	05	1	2		1	1	1												1			1																		sim	SAB	8 amp	não
M	11	4	03	2	1	3	08	1	3		1	1	1	1									1	1																						sim	SAB	12 amp	não
M	30	4	03	1	2	2	09	1	3		1	1	1											1	1																					sim	SAB	12 amp	não
M	35	4	09	9	2	3	08	1	2		1	1	1		1		1																													sim	SAB	8 amp	não
M	44	4	01	9	1	5	09	1	3		1	1	1																																	sim	SAB	06 amp	sim
M	12	4	03	2	2	6	09	1	3		1	1	1					1																												sim	SAB	11 amp	não
M	12	4	03	2	2	6	09	1	2		1	1	1																																	sim	SAB	8 amp	não
M	56	1	06	1	2	2	09	1	1		1	1	1				1														1															sim	SAB	4 amp	não
M	16	4	01	2	2	3	09	2	3		1	1					1						1		1			1																		sim	SAC	20 amp	não
M	37	4	03	2	2	2	04	1	2		1	1	1																																	sim	SAB	08 amp	não
M	31	4	09	2	1	2	08	1	1		1	1					1		1																											sim	SAB	04 amp	não
M	22	4	04	2	1	2	04	1	1		1	1	1																																	sim	SAB	04 amp	não
F	42	4	08	2	1	1	10	1	1		1	1	1	1																																sim	SAB	04 amp	não
M	60	4	06	2	2	4	10	1	1		1	1	1					1																												sim	SAB	04 amp	não
M	39	2	03	1	2	6	08	1	3		1	1	1	1					1						1			1																		sim	SAB	08 amp	sim
M	48	4	01	2	2	4	08	2	3		1	1							1				1		1	1					1															sim	SAC	10 amp	sim
M	56	4	00	1	2	3	08	2	2		1	1	1										1																							sim	SAC	05 amp	sim
M	53	4	08	2	1	1	09	1	1		1	1							1												1															sim	SAB	04 amp	não
F	54	4	09	2	1	3	04	1	2		1	1	1						1																											sim	SAB	08 amp	não
F	10	4	03	2	2	4	04	1	3		1	1	1				1	1					1				1	1		1																sim	SAC	10 amp	sim
M	57	1	06	1	2	2	04	1	2		1	1	1	1					1																											sim	SAC	06 amp	não
M	22	4	06	1	2	1	04	2	3		1	1							1				1		1			1	1																	sim	SAC	20 amp	não
M	26	4	03	1	2	3	08	1	1		1	1	1										1					1			1															sim	SAB	3 amp	não
M	23	4	09	9	1	3	08	1	3	sim	1	1	1	1		1							1	1				1						SIM	não		sim	sim	sim	sim		sim	sim			sim	SAB	12 amp	não
M	22	4	06	2	2	1	09	2	3		1	1							1				1						1																	sim	SAC	20 amp	não
F	55	4	09	2	1	4	08	1	1		1	1	1											1																						sim	SAB	4 amp	não
M	33	4	06	2	9	2	08	2	3		1	1	1						1				1		1																					sim	SABC	10 amp	não
M	33	4	09	2	1	2	04	2	3		1	1											1		1			1																		sim	SAC	20 amp	não
M	47	1	00	9	1	4	09	2	3		1	1					1		1				1	1	1																					sim	SABC	10 amp	sim
M	33	4	09	9	1	3	08	1	1		1	1																																		sim	SAB	4 amp	não
M	36	4	09	2	2	5	09	1	2		1	1	1											1									SUDORESE													sim	SAB	12 amp	não
M	7	4	01	2	2	4	09	1	2		1	1	1																																	sim	SAB	6 amp	não
M	38	1	02	1	2	3	09	1	2		1	1	1																																	sim	SAB	8 amp	não
M	65	4	02	2	3	3	09	2	2		1	1											1		1																					sim	SAC	10 amp	não
F	78	4	09	2	1	2	04	1	3		1	1	1																																	sim	SAB	12 amp	não
M	49	3	08	2	2	3	09	1	3		1	1	1																																	sim	SAB	8 amp	sim
F	61	4	09	2	1	3	09	1	3		1	1	1											1																						sim	SAB	3 amp	não
F	33	4	06	1	2	5	08	1	3		1	1	1																																	sim	SAB	5 amp	não
M	73	4	03	1	2	6	04	1	3		1	1	1						1																											sim	SAB	12 amp	não
M	70	4	01	1	2	3	09	1	2		1	1	1																																	sim	SAB	8 amp	não
F	56	4	05	2	9	6	09	1	1		1	1						1										1																		sim	SAB	4 amp	não
M	9	4	09	2	2	5	09	2	2		1	1	1										1																							sim	SAC	10 amp	não
M	56	4	06	2	9	4	09	1	2		1	1	1																																	sim	SAB	6 amp	não
M	38	4	03	1	2	3	10	1	1		1	1	1										1																							sim	SAB	3 amp	não
M	49	4	01	1	2	6	09	2	2		2												1		1																					sim	SAC	10 amp	não
M	67	4	02	1	2	3	05	1	1		1	1	1	1														1																		sim	SAB	4 amp	não
M	29	4	03	1	2	4	09	1	2		1	1	1					1					1					1																		sim	SAB	4 amp	sim
F	6	1	10	2	2	4	09	2	3		1	1	1										1	1				1																		sim	SABC	10 amp	sim
M	67	4	02	2	1	2	04	1	3		1	1	1											1				1																		sim	SAB	6 amp	não
F	37	4	06	1	2	6	09	1	1		1	1	1											1							1															sim	SAB	3 amp	não
F	27	4	01	2	2	3	08	2	2		1	1							1						1			1																		sim	SAB	6 amp	sim
F	30	4	03	2	2	2	09	1	1		1	1												1																						sim	SAB	4 amp	não
M	2	1	10	2	2	6	04	1	3	sim	1		1										1	1				1																		sim	SAB	3 amp	sim
M	48	1	03	1	2	4	09	2	3		1								1				1																							sim	SAC	20 amp	não
F	39	4	03	2	1	5	08	1	3		1	1	1			1																														sim	SAB	6 amp	sim
M	40	4	03	2	2	3	08	1	3		1	1	1																																	sim	SAB	6 amp	sim
M	27	4	05	1	2	2	08	1	1		2																																			sim	SAB	3 amp	não
F	42	1	06	2	2	3	09	1	1		1	1	1				1																													sim	SAB	4 amp	não
M	87	4	09	2	2	4	05	1	2		1	1	1																																	sim	SAB	8 amp	não
M	24	4	03	2	2	2	04	1	1		1	1	1																																	sim	SAB	3 amp	não
M	26	4	03	2	1	2	09	2	3		1	1					1		1				1	1	1			1																		sim	SAC	20 amp	não
M	47	4	03	2	2	3	04	1	2		1	1	1																																	sim	SAB	8 amp	não
F	52	1	06	1	2	1	09	1	2		1	1	1											1																						sim	SAB	4 amp	não
M	14	4	09	2	1	4	08	1	1		1	1																																		sim	SAB	3 amp	não
F	40	4	06	2	2	2	09	1	1		1		1						1																											sim	SAB	3 amp	não
M	68	4	09	2	2	6	08	2	3	sim	1	1	1				1						1	1	1			1						SIM	sim	sim								sim		sim	SAC	20 amp	não
F	9	4	01	2	1	2	10	2	1		1			1				1																												sim	SAC	5 amp	não
M	76	4	09	2	1	4	04	1	1		1	1	1						1																											sim	SAB	4 amp	não
M	56	4	03	2	1	6	09	1	2	sim	1	1	1																																	sim	SAB	4 amp	não
M	62	4	09	2	1	2	07	1	3	sim	1	1	1		1			1						1	1		1																			sim	SAB	12 amp	não
M	71	4	09	2	1	3	04	1	2		1	1	1											1																						sim	SAB	6 amp	não
M	52	4	02	1	2	2	09	1	1		1	1	1																																	sim	SAB	3 amp	não
F	71	4	08	2	2	2	09	1	1		1	1	1																																	sim	SAB	3 amp	não
M	17	4	09	2	9	2	09	2	2		1	1	1										1		1																					sim	SAC	10 amp	não
F	42	4	09	2	1	2	10	1	2		1	1	1																																	sim	SAB	6 amp	não
F	54	4	09	2	1	3	04	1	2		1	1	1																																	sim	SAB	6 amp	não
M	49	4	05	2	2	5	08	1	2		1	1	1											1																						sim	SAB	8 amp	não
M	73	4	9	2	1	3	08	1	2		1	1	1						1					1																						sim	SAB	6 amp	não
M	39	4	09	2	1	6	09	1	3		1	1	1			1			1																											sim	SAB	12 amp	não
F	64	4	00	2	1	3	08	1	1		1	1	1											1																						sim	SAB	3 amp	não
M	19	4	09	2	2	1	08	2	1		1	1											1																							sim	SAC	5 amp	não
F	13	4	09	2	1	1	09	1	2		1	1	1				1	1					1	1																						sim	SAB	6 amp	não
M	19	4	04	1	2	2	08	2	2		1	1											1		1			1																		sim	SAC	10 amp	não
M	20	4	01	2	2	6	08	2	3		1	1	1										1	1	1			1																		sim	SAC	20 amp	não
M	32	2	04	2	1	2	08	1	1		1	1						1		1																										sim	SABC	5 amp	não
F	5	4	10	2	1	1	09	1	1		1	1							1																											sim	SAB	4 amp	não
M	33	4	03	2	1	3	09	2	2		1	1											1	1	1																					sim	SABC	5 amp	sim
F	64	4	00	2	1	4	08	1	1		1	1	1											1				1																		sim	SAB	3 amp	não
M	18	4	09	2	2	5	08	1	1		1	1	1	1					1				1						1																	sim	SAB	3 amp	não
F	64	4	09	2	2	3	08	1	1		1	1	1																																	sim	SAB	3 amp	não
M	52	4	09	2	2	3	08	1	1		1	1	1																																	sim	SAB	3 amp	não
F	7	4	09	2	2	4	09	1	3		1	1	1				1																													sim	SAB	6 amp	não
M	61	4	03	1	2	6	04	1	1		1	1	1											1				1																		sim	SAB	Ignorado	não
M	74	1	01	2	9	5	05	1	3		1	1	1										1					1																		sim	SAC	10 amp	sim
M	37	4	09	2	2	3	09	1	2		1	1	1										1	1	1																					sim	SAC	20 amp	sim
M	41	4	06	2	9	3	09	1	2		1	1	1	1	1								1							1																sim	SAB	7 amp	não
M	36	4	09	2	1	1	09	1	2		1	1	1	1	1			1																												sim	SAB	8 amp	não
M	20	2	09	2	2	2	09	1	2		1	1	1						1																											sim	SAB	8 amp	não
M	59	4	03	2	9	3	09	1	3		1	1	1																																	sim	SAB	2 amp	sim
M	51	4	09	2	1	3	09	1	2		1	1	1											1									SUDORESE													sim	SAB	6 amp	não
M	58	4	09	9	2	6	08	1	3		1	1					1																													sim	SAB	3 amp	sim
M	63	4	02	9	2	2	08	1	2		1	1	1				1							1																						sim	SAB	6 amp	não
F	61	4	09	2	2	5	09	1	3		1	1	1	1	1		1							1				1						SIM	sim											sim	SAB	6 amp	sim
M	35	4	01	1	2	2	08	1	1		1	1	1																																	sim	SAB	3 amp	não
M	41	4	09	2	2	2	99	1	2		1	1	1	1														1																		sim	SAB	6 amp	não
M	36	4	09	2	1	4	99	1	2		1	1	1	1	1									1																						sim	SAB	6 amp	sim
M	53	4	08	1	2	1	09	1	2		1	1	1					1																												sim	SAB	3 amp	sim
M	26	4	01	2	2	2	08	1	2		1	1	1	1																																sim	SAB	6 amp	não
M	65	4	09	2	2	4	04	1	2		1	1	1	1																																sim	SAB	8 amp	não
M	26	4	01	2	2	3	09	1	2		1	1	1						1					1																						sim	SAB	6 amp	não
M	39	4	03	2	2	2	08	2	1		1	1	1																																	sim	SAC	5 amp	não
F	48	4	03	2	2	2	08	1	3		1	1	1				1	1																												sim	SAB	6 amp	sim
M	59	4	06	2	2	2	08	1	2		1	1	1							1																										sim	SAB	6 amp	não
M	43	4	09	2	2	2	09	1	2		1	1	1																																	sim	SAB	4 amp	sim
F	17	4	05	2	1	2	09	1	1		1	1	1																																	sim	SAB	3 amp	não
F	25	4	09	2	1	2	10	1	1		1	1	1																																	sim	SAB	3 amp	não
F	18	4	04	2	2	2	04	1	1		1	1	1																																	sim	SAB	3 amp	não
F	22	4	06	2	1	3	08	1	2		1	1	1	1	1																															sim	SAB	6 amp	sim
M	7	4	09	2	1	4	05	1	2		1	1	1			1						1		1																						sim	SAC	3 amp	sim
M	17	4	05	2	2	3	08	1	2		1	1	1	1																																sim	SAB	3 amp	sim
M	69	4	09	2	2	3	09	1	1		1	1	1		1																1															sim	SAB	4 amp	não
M	6	4	10	2	2	5	09	1	3		1	1	1		1																															sim	SAB	4 amp	não
M	53	4	05	2	2	4	04	1	3		1	1	1																																	sim	SAB	6 amp	sim
M	7	4	01	2	3	5	09	2	3		1	1	1	1									1	1	1			1																		sim	SABC	4 amp	sim
M	69	4	09	2	2	3	09	1	2		1	1	1	1																																sim	SAB	4 amp	sim
M	53	3	06	2	2	2	10	1	1		1	1	1											1																						sim	SAB	3 amp	não
M	55	4	06	1	2	3	09	1	2		1	1	1																																	sim	SAB	4 amp	não
M	7	4	09	2	2	3	08	1	2		1	1	1				1						1	1																						sim	SAB	6 amp	não
F	13	4	05	2	2	4	09	1	2		1	1	1																																	sim	SAB	6 amp	não
M	3	4	10	2	2	3	09	1	2		1	1	1				1																													sim	SAB	6 amp	não
M	46	4	06	2	2	2	08	1	3		1	1	1	1						1				1																						sim	SAB	6 amp	sim
M	56	4	00	2	2	2	09	1	1		1	1																																		sim	SAB	3 amp	não
M	20	4	06	2	1	4	09	1	2		1	1	1	1			1	1		1										1																sim	SAB	3 amp	sim
M	51	4	04	2	2	2	09	2	3		1	1											1										DISARTRIA													sim	SAC	10 amp	sim
M	48	4	06	2	2	3	08	1	2		1	1	1	1					1																											sim	SAB	3 amp	sim
M	61	4	09	2	1	2	08	1	1		1	1	1	1																																sim	SAB	3 amp	não
M	93	4	01	2	2	6	04	1	3	sim	1	1	1				1							1	1			1					SONOLÊNCIA	SIM	não		sim	sim	sim	sim						sim	SAB	12 amp	não
M	68	1	09	2	2	1	09	1	2		1	1	1	1									1	1																						sim	SAB	3 amp	sim
M	14	4	05	2	2	6	09	1	3		1	1	1						1																											sim	SAB	5 amp	não
M	39	1	09	1	9	6	04	2	3		1	1											1	1	1						1															sim	SAC	20 amp	não
M	19	4	01	2	2	6	03	2	3		1	1							1				1		1							1	FRAQUEZA													sim	SAC	20 amp	não
M	18	4	06	2	1	2	08	1	1		1	1	1																																	sim	SAB	3 amp	não
F	6	4	10	2	9	1	09	1	2		1	1	1			1	1							1																						sim	SAB	6 amp	sim
M	68	4	05	2	9	6	09	1	3		1	1	1		1	1	1											1																		sim	SAB	Ignorado	não
M	45	4	03	2	2	6	05	1	2		1	1	1	1		1												1																		sim	SAB	Ignorado	não
M	43	4	05	2	2	2	04	1	2		1	1	1	1																																sim	SAB	6 amp	não
M	40	4	09	2	1	6	09	1	1		1	1	1	1			1			1							1			1																sim	SAB	Ignorado	sim
F	34	4	09	2	1	3	09	1	2		1	1	1																																	sim	SAB	6 amp	não
M	53	4	06	2	9	4	08	1	1		1	1	1							1			1					1																		sim	SAB	4 amp	não
M	58	1	09	2	1	1	03	1	3		1	1	1																																	sim	SAB	6 amp	não
M	40	4	09	1	2	2	08	1	2		1	1	1																		1															sim	SAB	8 amp	não
M	13	4	09	2	2	6	09	9	3	sim	1	1	1														1					1														sim	SAB	12 amp	não
M	15	4	05	2	2	6	09	1	2		1	1	1											1			1			1																sim	SAB	8 amp	não
M	51	4	03	2	2	4	08	1	1		1	1	1																																	sim	SAB	10 amp	sim
M	36	1	05	2	2	4	08	1	1		1	1	1					1		1																										sim	SAB	6 amp	não
M	16	4	05	2	2	4	09	1	2		1	1	1										1		1			1			1	1														sim	SAB	6 amp	sim
M	47	4	03	2	2	9	08	1	1		1	1	1	1	1				1						1			1		1																sim	SAB	4 amp	não
M	44	4	09	2	9	3	08	1	1		1	1	1																																	sim	SAB	3 amp	não
M	2	4	10	2	9	3	04	1	1		1	1																																		sim	SAB	3 amp	não
M	28	4	09	2	1	3	09	1	1		1	1																																		sim	SAB	4 amp	não
M	26	4	09	9	2	2	09	1	1		1	1	1	1										1																						sim	SAB	3 amp	não
M	32	4	01	2	9	3	03	2	3		1	1											1		1		1				1	1														sim	SAC	20 amp	não
M	47	4	09	2	1	4	04	1	3		1	1	1																																	Sim	SAB	10 amp	não
M	57	4	09	2	9	1	10	1	2		1	1	1																																	sim	SABC	6 amp	não
M	30	3	08	2	9	2	08	1	1		1	1	1																																	sim	SAB	3 amp	não
F	62	4	09	2	2	2	09	1	1		1	1	1																																	sim	SAB	4 amp	não
M	27	4	09	2	2	4	08	1	3		1	1	1	1																																sim	SAB	7 amp	sim
M	69	4	03	2	1	2	08	1	1		1	1	1						1																											sim	SAB	3 amp	não
M	62	4	01	2	2	4	01	1	2		1	1	1																																	sim	SAB	7 amp	não
M	9	3	09	2	2	5	08	1	2	sim	1	1	1																																	sim	SAB	6 amp	não
M	22	4	06	2	1	3	08	1	1		1	1	1																																	sim	SAB	3 amp	não
F	35	3	06	2	2	4	04	3	3	sim	1	1	1										1	1	1				1																	sim	SAE	10 amp	não
F	61	4	09	2	3	2	09	1	2		1	1	1																																	sim	SAB	4 amp	não
M	30	4	03	2	9	4	10	1	1		1	1	1																																	sim	SAB	5 amp	não
M	50	4	09	2	2	4	05	1	3		1	1	1	1																																sim	SAB	8 amp	sim
F	50	4	01	2	2	4	05	1	3		1	1	1				1	1					1	1																						sim	SAB	8 amp	sim
M	54	4	06	2	2	6	09	1	2		1	1	1												1																					sim	SAB	4 amp	sim
M	45	4	06	2	2	3	10	2	2		1	1	1																																	sim	SAC	10 amp	não
M	20	4	09	2	2	4	05	1	2		1	1	1					1																												sim	SAB	4 amp	sim
[truncated: 67 more columns]
